# Supplementary material for: Reassessing Normal Voiding Standards: A Cross-Sectional Study Based on Medical Professionals’ Evaluations with Portable Uroflowmetry and IPSS
Source: J Clin Med. 2024 May 12;13(10):2857. doi: 10.3390/jcm13102857 (PMC11122113; doi:10.3390/jcm13102857)
Supplement: Supplementary file 1 [file jcm-13-02857-s001.zip]

Archive with 1 entries (1 files):
- jcm-2969979-supplementary.pdf
